# Supplementary material for: Applying Wearable Sensors and Machine Learning to the Diagnostic Challenge of Distinguishing Parkinson’s Disease from Other Forms of Parkinsonism
Source: Biomedicines. 2025 Feb 25;13(3):572. doi: 10.3390/biomedicines13030572 (PMC11940150; doi:10.3390/biomedicines13030572)
Supplement: Supplementary file 1 [file biomedicines-13-00572-s001.zip]

Archive with 1 entries (1 files):
- biomedicines-3452981-supplementary.pdf
